# Supplementary material for: Assessing Genetic Diversity in Endangered Plant Orchidantha chinensis: Chloroplast Genome Assembly and Simple Sequence Repeat Marker-Based Evaluation
Source: Int J Mol Sci. 2024 Oct 17;25(20):11137. doi: 10.3390/ijms252011137 (PMC11508217; doi:10.3390/ijms252011137)
Supplement: Supplementary file 1 [file ijms-25-11137-s001.zip › Supplementary tables.xlsx]

## Sheet: Table S1
Table S1. The lengths of introns and exons for the splitting genes.
Gene	Strand	Start	End	ExonI	IntronI	ExonII	IntronII	ExonIII
rpl16	+	2104	3584	9	1070	402
petD	-	7245	8466	8	739	475
petB	-	8659	10040	6	728	648
rps16	-	18286	19381	40	882	174
trnG-UCC	+	32093	32864	23	711	38
atpF	-	34824	36215	145	837	410
rpoC1	-	44152	46973	432	734	1656
trnV-UAC	+	71931	72598	38	593	37
trnL-UAA	-	77192	77803	35	527	50
ycf3	+	81106	83131	124	770	230	749	153
trnK-UUU	+	85071	87771	37	2629	35
ndhA	-	103610	105776	553	1075	539
trnA-UGC	-	116108	116983	38	803	35
trnI-GAU	-	117048	118061	42	937	35
rps7	+	124548	125063	166	42	308
ndhB	+	125357	127588	775	699	758

## Sheet: Table S2
Table S2. Analysis of repetition times of cpSSR with different repetitions
Repeats	Number of repeats											Total
	5	6	7	8	9	10	11	12	13	14	15
A/T	-	-	-	-	-	21	12	3	2	1	2	41
C/G	-	-	-	-	-	2	0	1	0	0	0	3
AT/AT	-	3	0	1	0	0	1	0	0	0	0	5
AAT/ATT	1	0	0	0	0	0	0	0	0	0	0	1
AAGAGG/CCTCTT	0	0	0	0	0	0	2	0	0	0	0	2
Total	1	3	0	1	0	23	15	4	2	1	2	52

## Sheet: Table S3
Table S3. Sequence and SSR loci information of transcriptome of O. chinensis leaves
Item	Counts
Number of Unigene	14034
Total length of Unigene (bp)	27803090
Number of identified SSR loci	5094
Number of Unigene with SSR loci	3877
Number of Unigene containing more than 1 SSR loci	918
Number of Unigene containing composite SSR loci	309

## Sheet: Table S4
Table S4. Analysis of different repeat motif types
Repeat type	Repeat motif	Number of type
Mononucleotide	A/T、C/G	2
Dinucleotide	AC/GT、AG/CT、AT/AT、CG/CG	4
Trinucleotide	AAC/GTT、AAG/CTT、AAT/ATT、ACC/GGT、ACG/CGT、ACT/AGT、AGC/CTG、AGG/CCT、ATC/ATG、CCG/CGG	10
Tetranucleotide	ATGC/ATGC、AAAG/CTTT、ACTC/AGTG、AGGG/CCCT、ACAT/ATGT、AAGG/CCTT、ACGT/ACGT、AGCG/CGCT、AAGC/CTTG、AATT/AATT、ACTG/AGTC、ATCG/ATCG、AAAT/ATTT、ATCC/ATGG、AAAC/GTTT、AGGC/CCTG、AGCC/CTGG、AATC/ATTG、ACAG/CTGT	19
Pentanucleotide	ACAGC/CTGTG、AAAAC/GTTTT、AACAG/CTGTT、AAAAG/CTTTT、AATAG/ATTCT、AGAGG/CCTCT、AAAAT/ATTTT、AAGAG/CTCTT、AAAGG/CCTTT	9
Hexanucleotide	AATCCC/ATTGGG、AGAGGG/CCCTCT、AAGGAC/CCTTGT、ACGGCG/CCGTCG、AGCTCC/AGCTGG、AGCAGG/CCTGCT、AGATCG/ATCTCG、AGATGG/ATCTCC、AGGGCG/CCCTCG、ACCTCG/AGGTCG、ACGCCC/CGTGGG、ACGGGG/CCCCGT、AGCGGC/CCGCTG、ATCCCC/ATGGGG、AAAGGG/CCCTTT、AGAGCG/CGCTCT、ACATGG/ATGTCC、AGCGGG/CCCGCT、AAGCAG/CTGCTT、AAGGAG/CCTTCT、AGGATG/ATCCTC、AAGGGG/CCCCTT、AAGACG/CGTCTT、ACGGCC/CCGTGG、AGGCGG/CCGCCT、AACGAG/CGTTCT	26
Total		70

## Sheet: Table S5
Table S5. Distribution characteristics analysis of SSR loci with different repeat types in transcriptome of O. chinensis leaves
Repeat type of SSR	Number	Ratio (%)	Frequency (%)	Average distance (kb)
Mononucleotide	2177	42.74	15.51	12.77
Dinucleotide	1107	21.73	7.89	25.12
Trinucleotide	1701	33.39	12.12	16.35
Tetranucleotide	58	1.14	0.41	479.36
Pentanucleotide	18	0.35	0.13	1544.62
Hexanucleotide	33	0.65	0.24	842.52
Total	5094	100	36.3	5.46

## Sheet: Table S6
Table S6. Analysis of repetition times of EST-SSR with different repetitions
Repeat type of SSR	Number of repeats
	5	6	7	8	9	10	11	12	13	14	15	>15
Mononucleotide	-	-	-	-	-	936	457	261	178	127	60	158
Dinucleotide	-	308	182	172	84	74	75	79	21	19	12	81
Trinucleotide	883	402	228	149	12	11	8	2	1	2	2	1
Tetranucleotide	40	17	1	0	0	0	0	0	0	0	0	0
Pentanucleotide	13	2	3	0	0	0	0	0	0	0	0	0
Hexanucleotide	18	9	5	1	0	0	0	0	0	0	0	0
Total	954	738	419	322	96	1021	540	342	200	148	74	240
Ratio%	18.73	14.49	8.23	6.32	1.88	20.04	10.6	6.71	3.93	2.91	1.45	4.71

## Sheet: Table S7
Table S7. Seven pairs of polymorphic cpSSR primers
Marker	SSR repeat	Start	End	Forward primer sequence	Reverse primer sequence
OcpSSR1	(A)12tgaaatataaaaaatttcatcaaaacatcaaaacaaagt(A)10	426	486	GAAACCTCGTCCTGCAAAAA	TGCGCTTTGAAAAGAGACAT
OcpSSR5	(A)10	4337	4346	GGTAGGGACACTATTGCCGA	TAAATTCGTAAACCGGGTCG
OcpSSR8	(GAGGAA)11	13505	13570	GTGGGAGGAGCAATAACCAA	TTGGGCTTGGAGAAGAAGAA
OcpSSR12	(C)12(A)15	21208	21234	AAACCCGTTGCCTTACCACT	ACAAGGAATTCCGCTTTACA
OcpSSR19	(T)12	32967	32978	AAGAACCCCTAGCCTTCCAA	CAATGGACGCTTTTCATTCC
OcpSSR40	(A)10	97632	97641	GTTCTCCCCAAACAGTTGGA	GGAATAATGCTAAGGTGTCGAA
OcpSSR44	(A)10	117578	117587	TCGTAGTGACTGAGGGGGTC	AACTACGAGATCGCCCCTTT
OcpSSR45	(GAGGAA)11	122388	122453	GTGGGAGGAGCAATAACCAA	TTGGGCTTGGAGAAGAAGAA

## Sheet: Table S8
Table S8. Fourteen pairs of polymorphic EST-SSR primers
Marker	Gene ID	SSR repeat	Forward primer sequence	Reverse primer sequence
OcestSSR17	TRINITY_DN6888_c0_g1	(CTG)9	ATGCTGCGACAGAGTTGATG	TTCATTGGCTGAGCAACAAG
OcestSSR25	TRINITY_DN1532_c1_g1	(CGC)8	CCCTACTGATGAGAGGGGC	CTCATCAACGGAGCAGTCAG
OcestSSR34	TRINITY_DN3141_c0_g1	(CTGA)6	AAAGTTGGAATTTGATGGCG	TTCTAGTCCCAAGCTCGCAT
OcestSSR35	TRINITY_DN3298_c1_g1	(GAG)8	TGGTAAGGGTTGTAAAGCCG	GTTTTTGGGGCGGACTAAAT
OcestSSR39	TRINITY_DN40384_c0_g3	(ATG)8	CGGCAAAACCCTCAAGAATA	CTGTCCGAGGAAGCAAGAAG
OcestSSR41	TRINITY_DN4311_c0_g1	(CAG)8	CCATGACTTCTCCTGCACCT	ATGCCTGCCTAAATCAATGC
OcestSSR62	TRINITY_DN1220_c0_g1	(CGT)7	TCAGGATTTGAGGGAGGATG	CTCCTGTGCAACAATTCAGG
OcestSSR63	TRINITY_DN17554_c0_g1	(GAA)7	GCCGAAACCAGTACTCTGGA	AAGTCCAACACGCCAAAAAC
OcestSSR69	TRINITY_DN2829_c0_g1	(CCT)7	CTTCTTGTTGGCGTGTGAGA	AGGAGACGGAGGAGGAAGAG
OcestSSR71	TRINITY_DN30369_c0_g2	(TCC)7	CCAAATCCAAATGTGCCTCT	GAATTGGGATTGGGAAGGTT
OcestSSR75	TRINITY_DN3639_c1_g1	(AGG)7	CTGCAACAAGGACTCCCTTC	CCTTGCCTTCTTCATCTTGG
OcestSSR77	TRINITY_DN38532_c0_g1	(TCC)7	AGGTACACCCAGAACATCGC	TTTGATCGATTGATTGCTCG
OcestSSR78	TRINITY_DN41316_c0_g1	(TGA)7	ATACACGCAAATGAGTGGCA	TTGTTCCATCCGTTTGTTCA
OcestSSR83	TRINITY_DN4714_c0_g1	(CCT)7	CTCAACCCTTTCCATTACCG	TGGAAGGCGAAGACGTAGAT

## Sheet: Table S9
Table S9. Genetic distance matrix between 96 accessions from seven populations
	G1-1	G1-2	G1-3	G1-4	G1-5	G1-6	G1-7	G1-8	G1-9	G1-10	G1-11	G1-12	G1-13	G2-1	G2-2	G2-3	G2-4	G2-5	G2-6	G2-7	G2-8	G2-9	G2-10	G2-11	G2-12	G2-13	G2-14	G2-15	G2-16	G2-17	G2-18	G3-1	G3-2	G3-3	G3-4	G3-5	G3-6	G3-7	G3-8	G3-9	G3-10	G3-11	G3-12	G3-13	G3-14	G3-15	G3-16	G3-17	G3-18
G1-1	0	0.047619	0.190476	0.619048	0.666667	0.666667	0.666667	0.714286	0.666667	0.761905	0.666667	0.571429	0.428571	0.761905	0.666667	0.666667	0.714286	0.714286	0.714286	0.714286	0.761905	0.809524	0.714286	0.857143	0.809524	0.857143	0.761905	0.666667	0.761905	0.666667	0.809524	0.714286	0.714286	0.714286	0.714286	0.714286	0.714286	0.714286	0.714286	0.714286	0.714286	0.809524	0.714286	0.714286	0.809524	0.809524	0.761905	0.714286	0.714286
G1-2	0.047619	0	0.142857	0.571429	0.619048	0.619048	0.619048	0.666667	0.619048	0.714286	0.714286	0.619048	0.47619	0.714286	0.619048	0.619048	0.666667	0.666667	0.666667	0.666667	0.714286	0.761905	0.761905	0.809524	0.761905	0.809524	0.714286	0.619048	0.714286	0.619048	0.761905	0.666667	0.666667	0.666667	0.761905	0.761905	0.761905	0.761905	0.666667	0.666667	0.666667	0.761905	0.666667	0.666667	0.761905	0.761905	0.714286	0.761905	0.761905
G1-3	0.190476	0.142857	0	0.619048	0.666667	0.666667	0.666667	0.619048	0.571429	0.714286	0.761905	0.666667	0.52381	0.666667	0.619048	0.619048	0.666667	0.714286	0.666667	0.666667	0.761905	0.809524	0.714286	0.809524	0.809524	0.857143	0.761905	0.619048	0.714286	0.619048	0.761905	0.714286	0.714286	0.714286	0.761905	0.761905	0.761905	0.761905	0.714286	0.714286	0.714286	0.761905	0.714286	0.714286	0.761905	0.761905	0.714286	0.761905	0.761905
G1-4	0.619048	0.571429	0.619048	0	0.142857	0.047619	0.047619	0.0952381	0.619048	0.666667	0.761905	0.619048	0.571429	0.714286	0.619048	0.619048	0.666667	0.666667	0.666667	0.666667	0.809524	0.809524	0.761905	0.904762	0.809524	0.809524	0.809524	0.619048	0.666667	0.619048	0.714286	0.809524	0.761905	0.761905	0.904762	0.857143	0.857143	0.857143	0.809524	0.761905	0.809524	0.857143	0.761905	0.809524	0.857143	0.857143	0.714286	0.809524	0.761905
G1-5	0.666667	0.619048	0.666667	0.142857	0	0.0952381	0.0952381	0.142857	0.666667	0.666667	0.666667	0.666667	0.666667	0.761905	0.666667	0.666667	0.714286	0.714286	0.714286	0.714286	0.761905	0.857143	0.809524	0.857143	0.857143	0.809524	0.761905	0.666667	0.619048	0.666667	0.666667	0.761905	0.809524	0.809524	0.857143	0.904762	0.904762	0.904762	0.761905	0.809524	0.761905	0.857143	0.809524	0.761905	0.857143	0.857143	0.761905	0.857143	0.809524
G1-6	0.666667	0.619048	0.666667	0.047619	0.0952381	0	0	0.047619	0.619048	0.619048	0.714286	0.619048	0.619048	0.761905	0.666667	0.666667	0.714286	0.714286	0.714286	0.714286	0.761905	0.857143	0.809524	0.857143	0.857143	0.809524	0.761905	0.666667	0.619048	0.666667	0.666667	0.761905	0.809524	0.809524	0.857143	0.904762	0.904762	0.904762	0.761905	0.809524	0.761905	0.857143	0.809524	0.761905	0.857143	0.857143	0.761905	0.857143	0.809524
G1-7	0.666667	0.619048	0.666667	0.047619	0.0952381	0	0	0.047619	0.619048	0.619048	0.714286	0.619048	0.619048	0.761905	0.666667	0.666667	0.714286	0.714286	0.714286	0.714286	0.761905	0.857143	0.809524	0.857143	0.857143	0.809524	0.761905	0.666667	0.619048	0.666667	0.666667	0.761905	0.809524	0.809524	0.857143	0.904762	0.904762	0.904762	0.761905	0.809524	0.761905	0.857143	0.809524	0.761905	0.857143	0.857143	0.761905	0.857143	0.809524
G1-8	0.714286	0.666667	0.619048	0.0952381	0.142857	0.047619	0.047619	0	0.571429	0.666667	0.714286	0.666667	0.666667	0.761905	0.714286	0.714286	0.761905	0.761905	0.761905	0.761905	0.809524	0.904762	0.809524	0.857143	0.904762	0.857143	0.809524	0.714286	0.666667	0.714286	0.714286	0.809524	0.857143	0.857143	0.857143	0.904762	0.904762	0.904762	0.809524	0.857143	0.809524	0.904762	0.857143	0.809524	0.904762	0.904762	0.809524	0.857143	0.857143
G1-9	0.666667	0.619048	0.571429	0.619048	0.666667	0.619048	0.619048	0.571429	0	0.761905	0.809524	0.0952381	0.619048	0.809524	0.761905	0.761905	0.809524	0.809524	0.809524	0.809524	0.809524	0.761905	0.857143	0.857143	0.761905	0.714286	0.809524	0.761905	0.761905	0.714286	0.809524	0.619048	0.809524	0.809524	0.714286	0.857143	0.857143	0.857143	0.666667	0.809524	0.666667	0.809524	0.809524	0.666667	0.809524	0.809524	0.809524	0.857143	0.857143
G1-10	0.761905	0.714286	0.714286	0.666667	0.666667	0.619048	0.619048	0.666667	0.761905	0	0.238095	0.761905	0.809524	0.666667	0.619048	0.619048	0.619048	0.666667	0.666667	0.666667	0.571429	0.666667	0.666667	0.619048	0.666667	0.52381	0.571429	0.571429	0.666667	0.571429	0.714286	0.619048	0.619048	0.619048	0.714286	0.666667	0.714286	0.714286	0.619048	0.619048	0.619048	0.571429	0.619048	0.619048	0.619048	0.619048	0.619048	0.619048	0.619048
G1-11	0.666667	0.714286	0.761905	0.761905	0.666667	0.714286	0.714286	0.714286	0.809524	0.238095	0	0.761905	0.761905	0.714286	0.761905	0.761905	0.761905	0.809524	0.809524	0.809524	0.714286	0.809524	0.619048	0.666667	0.809524	0.666667	0.714286	0.714286	0.809524	0.714286	0.857143	0.761905	0.761905	0.761905	0.666667	0.619048	0.666667	0.666667	0.761905	0.761905	0.761905	0.761905	0.761905	0.761905	0.809524	0.809524	0.761905	0.619048	0.666667
G1-12	0.571429	0.619048	0.666667	0.619048	0.666667	0.619048	0.619048	0.666667	0.0952381	0.761905	0.761905	0	0.52381	0.857143	0.761905	0.761905	0.809524	0.809524	0.809524	0.809524	0.809524	0.761905	0.809524	0.904762	0.761905	0.714286	0.809524	0.761905	0.761905	0.714286	0.809524	0.619048	0.809524	0.809524	0.666667	0.809524	0.809524	0.809524	0.666667	0.809524	0.666667	0.809524	0.809524	0.666667	0.809524	0.809524	0.809524	0.809524	0.761905
G1-13	0.428571	0.47619	0.52381	0.571429	0.666667	0.619048	0.619048	0.666667	0.619048	0.809524	0.761905	0.52381	0	0.857143	0.761905	0.761905	0.809524	0.809524	0.809524	0.809524	0.809524	0.666667	0.809524	0.904762	0.714286	0.857143	0.809524	0.761905	0.809524	0.761905	0.857143	0.761905	0.714286	0.714286	0.761905	0.714286	0.714286	0.714286	0.761905	0.714286	0.761905	0.857143	0.714286	0.761905	0.857143	0.857143	0.761905	0.761905	0.714286
G2-1	0.761905	0.714286	0.666667	0.714286	0.761905	0.761905	0.761905	0.761905	0.809524	0.666667	0.714286	0.857143	0.857143	0	0.190476	0.238095	0.0952381	0.190476	0.0952381	0.0952381	0.619048	0.761905	0.238095	0.571429	0.761905	0.666667	0.619048	0.190476	0.571429	0.238095	0.52381	0.52381	0.47619	0.47619	0.666667	0.571429	0.47619	0.47619	0.52381	0.47619	0.52381	0.571429	0.47619	0.52381	0.619048	0.619048	0.428571	0.571429	0.428571
G2-2	0.666667	0.619048	0.619048	0.619048	0.666667	0.666667	0.666667	0.714286	0.761905	0.619048	0.761905	0.761905	0.761905	0.190476	0	0.047619	0.190476	0.190476	0.0952381	0.0952381	0.52381	0.714286	0.333333	0.619048	0.666667	0.571429	0.47619	0.190476	0.52381	0.142857	0.571429	0.619048	0.571429	0.571429	0.666667	0.666667	0.666667	0.666667	0.619048	0.571429	0.619048	0.666667	0.571429	0.619048	0.619048	0.619048	0.428571	0.571429	0.52381
G2-3	0.666667	0.619048	0.619048	0.619048	0.666667	0.666667	0.666667	0.714286	0.761905	0.619048	0.761905	0.761905	0.761905	0.238095	0.047619	0	0.142857	0.190476	0.142857	0.142857	0.52381	0.714286	0.380952	0.619048	0.666667	0.571429	0.47619	0.238095	0.52381	0.190476	0.571429	0.619048	0.571429	0.571429	0.666667	0.666667	0.666667	0.666667	0.619048	0.571429	0.619048	0.666667	0.571429	0.619048	0.619048	0.619048	0.428571	0.571429	0.52381
G2-4	0.714286	0.666667	0.666667	0.666667	0.714286	0.714286	0.714286	0.761905	0.809524	0.619048	0.761905	0.809524	0.809524	0.0952381	0.190476	0.142857	0	0.142857	0.0952381	0.0952381	0.571429	0.714286	0.333333	0.619048	0.714286	0.619048	0.571429	0.190476	0.52381	0.238095	0.47619	0.47619	0.428571	0.428571	0.714286	0.619048	0.52381	0.52381	0.47619	0.428571	0.47619	0.52381	0.428571	0.47619	0.571429	0.571429	0.380952	0.619048	0.380952
G2-5	0.714286	0.666667	0.714286	0.666667	0.714286	0.714286	0.714286	0.761905	0.809524	0.666667	0.809524	0.809524	0.809524	0.190476	0.190476	0.190476	0.142857	0	0.0952381	0.0952381	0.571429	0.761905	0.428571	0.619048	0.761905	0.666667	0.571429	0.285714	0.571429	0.333333	0.52381	0.52381	0.47619	0.47619	0.666667	0.666667	0.571429	0.571429	0.52381	0.47619	0.52381	0.571429	0.47619	0.52381	0.52381	0.52381	0.380952	0.571429	0.47619
G2-6	0.714286	0.666667	0.666667	0.666667	0.714286	0.714286	0.714286	0.761905	0.809524	0.666667	0.809524	0.809524	0.809524	0.0952381	0.0952381	0.142857	0.0952381	0.0952381	0	0	0.571429	0.761905	0.333333	0.619048	0.761905	0.666667	0.571429	0.190476	0.52381	0.238095	0.47619	0.52381	0.47619	0.47619	0.666667	0.666667	0.571429	0.571429	0.52381	0.47619	0.52381	0.571429	0.47619	0.52381	0.52381	0.52381	0.333333	0.571429	0.428571
G2-7	0.714286	0.666667	0.666667	0.666667	0.714286	0.714286	0.714286	0.761905	0.809524	0.666667	0.809524	0.809524	0.809524	0.0952381	0.0952381	0.142857	0.0952381	0.0952381	0	0	0.571429	0.761905	0.333333	0.619048	0.761905	0.666667	0.571429	0.190476	0.52381	0.238095	0.47619	0.52381	0.47619	0.47619	0.666667	0.666667	0.571429	0.571429	0.52381	0.47619	0.52381	0.571429	0.47619	0.52381	0.52381	0.52381	0.333333	0.571429	0.428571
G2-8	0.761905	0.714286	0.761905	0.809524	0.761905	0.761905	0.761905	0.809524	0.809524	0.571429	0.714286	0.809524	0.809524	0.619048	0.52381	0.52381	0.571429	0.571429	0.571429	0.571429	0	0.666667	0.761905	0.238095	0.714286	0.619048	0.047619	0.619048	0.428571	0.619048	0.47619	0.619048	0.619048	0.619048	0.714286	0.714286	0.714286	0.714286	0.619048	0.619048	0.619048	0.619048	0.619048	0.619048	0.619048	0.619048	0.666667	0.761905	0.714286
G2-9	0.809524	0.761905	0.809524	0.809524	0.857143	0.857143	0.857143	0.904762	0.761905	0.666667	0.809524	0.761905	0.666667	0.761905	0.714286	0.714286	0.714286	0.761905	0.761905	0.761905	0.666667	0	0.809524	0.809524	0.142857	0.619048	0.714286	0.619048	0.714286	0.666667	0.761905	0.714286	0.666667	0.666667	0.857143	0.761905	0.761905	0.761905	0.714286	0.666667	0.714286	0.666667	0.666667	0.714286	0.714286	0.714286	0.761905	0.857143	0.761905
G2-10	0.714286	0.761905	0.714286	0.761905	0.809524	0.809524	0.809524	0.809524	0.857143	0.666667	0.619048	0.809524	0.809524	0.238095	0.333333	0.380952	0.333333	0.428571	0.333333	0.333333	0.761905	0.809524	0	0.619048	0.809524	0.666667	0.761905	0.238095	0.714286	0.238095	0.714286	0.619048	0.571429	0.571429	0.47619	0.380952	0.47619	0.47619	0.619048	0.571429	0.619048	0.714286	0.571429	0.619048	0.761905	0.761905	0.571429	0.428571	0.47619
G2-11	0.857143	0.809524	0.809524	0.904762	0.857143	0.857143	0.857143	0.857143	0.857143	0.619048	0.666667	0.904762	0.904762	0.571429	0.619048	0.619048	0.619048	0.619048	0.619048	0.619048	0.238095	0.809524	0.619048	0	0.809524	0.761905	0.238095	0.714286	0.52381	0.714286	0.52381	0.666667	0.666667	0.666667	0.571429	0.571429	0.666667	0.666667	0.666667	0.666667	0.666667	0.666667	0.666667	0.666667	0.666667	0.666667	0.714286	0.619048	0.761905
G2-12	0.809524	0.761905	0.809524	0.809524	0.857143	0.857143	0.857143	0.904762	0.761905	0.666667	0.809524	0.761905	0.714286	0.761905	0.666667	0.666667	0.714286	0.761905	0.761905	0.761905	0.714286	0.142857	0.809524	0.809524	0	0.571429	0.666667	0.619048	0.714286	0.619048	0.761905	0.714286	0.666667	0.666667	0.857143	0.761905	0.761905	0.761905	0.714286	0.666667	0.714286	0.666667	0.666667	0.714286	0.714286	0.714286	0.761905	0.857143	0.761905
G2-13	0.857143	0.809524	0.857143	0.809524	0.809524	0.809524	0.809524	0.857143	0.714286	0.52381	0.666667	0.714286	0.857143	0.666667	0.571429	0.571429	0.619048	0.666667	0.666667	0.666667	0.619048	0.619048	0.666667	0.761905	0.571429	0	0.571429	0.571429	0.666667	0.52381	0.714286	0.619048	0.666667	0.666667	0.761905	0.761905	0.761905	0.761905	0.619048	0.666667	0.619048	0.52381	0.666667	0.619048	0.571429	0.571429	0.619048	0.714286	0.619048
G2-14	0.761905	0.714286	0.761905	0.809524	0.761905	0.761905	0.761905	0.809524	0.809524	0.571429	0.714286	0.809524	0.809524	0.619048	0.47619	0.47619	0.571429	0.571429	0.571429	0.571429	0.047619	0.714286	0.761905	0.238095	0.666667	0.571429	0	0.619048	0.428571	0.571429	0.47619	0.619048	0.619048	0.619048	0.714286	0.714286	0.714286	0.714286	0.619048	0.619048	0.619048	0.619048	0.619048	0.619048	0.619048	0.619048	0.666667	0.761905	0.714286
G2-15	0.666667	0.619048	0.619048	0.619048	0.666667	0.666667	0.666667	0.714286	0.761905	0.571429	0.714286	0.761905	0.761905	0.190476	0.190476	0.238095	0.190476	0.285714	0.190476	0.190476	0.619048	0.619048	0.238095	0.714286	0.619048	0.571429	0.619048	0	0.52381	0.0952381	0.571429	0.47619	0.428571	0.428571	0.666667	0.571429	0.52381	0.52381	0.47619	0.428571	0.47619	0.571429	0.428571	0.47619	0.619048	0.619048	0.428571	0.619048	0.428571
G2-16	0.761905	0.714286	0.714286	0.666667	0.619048	0.619048	0.619048	0.666667	0.761905	0.666667	0.809524	0.761905	0.809524	0.571429	0.52381	0.52381	0.52381	0.571429	0.52381	0.52381	0.428571	0.714286	0.714286	0.52381	0.714286	0.666667	0.428571	0.52381	0	0.571429	0.047619	0.571429	0.619048	0.619048	0.714286	0.761905	0.714286	0.714286	0.571429	0.619048	0.571429	0.666667	0.619048	0.571429	0.666667	0.666667	0.619048	0.809524	0.666667
G2-17	0.666667	0.619048	0.619048	0.619048	0.666667	0.666667	0.666667	0.714286	0.714286	0.571429	0.714286	0.714286	0.761905	0.238095	0.142857	0.190476	0.238095	0.333333	0.238095	0.238095	0.619048	0.666667	0.238095	0.714286	0.619048	0.52381	0.571429	0.0952381	0.571429	0	0.619048	0.47619	0.47619	0.47619	0.666667	0.571429	0.571429	0.571429	0.52381	0.47619	0.52381	0.619048	0.47619	0.52381	0.666667	0.666667	0.47619	0.619048	0.47619
G2-18	0.809524	0.761905	0.761905	0.714286	0.666667	0.666667	0.666667	0.714286	0.809524	0.714286	0.857143	0.809524	0.857143	0.52381	0.571429	0.571429	0.47619	0.52381	0.47619	0.47619	0.47619	0.761905	0.714286	0.52381	0.761905	0.714286	0.47619	0.571429	0.047619	0.619048	0	0.52381	0.571429	0.571429	0.714286	0.761905	0.666667	0.666667	0.52381	0.571429	0.52381	0.619048	0.571429	0.52381	0.619048	0.619048	0.571429	0.809524	0.619048
G3-1	0.714286	0.666667	0.714286	0.809524	0.761905	0.761905	0.761905	0.809524	0.619048	0.619048	0.761905	0.619048	0.761905	0.52381	0.619048	0.619048	0.47619	0.52381	0.52381	0.52381	0.619048	0.714286	0.619048	0.666667	0.714286	0.619048	0.619048	0.47619	0.571429	0.47619	0.52381	0	0.285714	0.285714	0.285714	0.47619	0.380952	0.380952	0.047619	0.285714	0.047619	0.428571	0.285714	0.047619	0.47619	0.47619	0.52381	0.714286	0.52381
G3-2	0.714286	0.666667	0.714286	0.761905	0.809524	0.809524	0.809524	0.857143	0.809524	0.619048	0.761905	0.809524	0.714286	0.47619	0.571429	0.571429	0.428571	0.47619	0.47619	0.47619	0.619048	0.666667	0.571429	0.666667	0.666667	0.666667	0.619048	0.428571	0.619048	0.47619	0.571429	0.285714	0	0.047619	0.52381	0.190476	0.142857	0.142857	0.238095	0.047619	0.238095	0.428571	0.047619	0.238095	0.47619	0.47619	0.47619	0.666667	0.47619
G3-3	0.714286	0.666667	0.714286	0.761905	0.809524	0.809524	0.809524	0.857143	0.809524	0.619048	0.761905	0.809524	0.714286	0.47619	0.571429	0.571429	0.428571	0.47619	0.47619	0.47619	0.619048	0.666667	0.571429	0.666667	0.666667	0.666667	0.619048	0.428571	0.619048	0.47619	0.571429	0.285714	0.047619	0	0.47619	0.238095	0.0952381	0.0952381	0.285714	0	0.285714	0.380952	0	0.285714	0.428571	0.428571	0.47619	0.666667	0.47619
G3-4	0.714286	0.761905	0.761905	0.904762	0.857143	0.857143	0.857143	0.857143	0.714286	0.714286	0.666667	0.666667	0.761905	0.666667	0.666667	0.666667	0.714286	0.666667	0.666667	0.666667	0.714286	0.857143	0.47619	0.571429	0.857143	0.761905	0.714286	0.666667	0.714286	0.666667	0.714286	0.285714	0.52381	0.47619	0	0.333333	0.380952	0.380952	0.285714	0.47619	0.285714	0.619048	0.47619	0.285714	0.571429	0.571429	0.666667	0.47619	0.666667
G3-5	0.714286	0.761905	0.761905	0.857143	0.904762	0.904762	0.904762	0.904762	0.857143	0.666667	0.619048	0.809524	0.714286	0.571429	0.666667	0.666667	0.619048	0.666667	0.666667	0.666667	0.714286	0.761905	0.380952	0.571429	0.761905	0.761905	0.714286	0.571429	0.761905	0.571429	0.761905	0.47619	0.190476	0.238095	0.333333	0	0.142857	0.142857	0.428571	0.238095	0.428571	0.619048	0.238095	0.428571	0.666667	0.666667	0.666667	0.47619	0.571429
G3-6	0.714286	0.761905	0.761905	0.857143	0.904762	0.904762	0.904762	0.904762	0.857143	0.714286	0.666667	0.809524	0.714286	0.47619	0.666667	0.666667	0.52381	0.571429	0.571429	0.571429	0.714286	0.761905	0.47619	0.666667	0.761905	0.761905	0.714286	0.52381	0.714286	0.571429	0.666667	0.380952	0.142857	0.0952381	0.380952	0.142857	0	0	0.380952	0.0952381	0.380952	0.47619	0.0952381	0.380952	0.52381	0.52381	0.571429	0.571429	0.47619
G3-7	0.714286	0.761905	0.761905	0.857143	0.904762	0.904762	0.904762	0.904762	0.857143	0.714286	0.666667	0.809524	0.714286	0.47619	0.666667	0.666667	0.52381	0.571429	0.571429	0.571429	0.714286	0.761905	0.47619	0.666667	0.761905	0.761905	0.714286	0.52381	0.714286	0.571429	0.666667	0.380952	0.142857	0.0952381	0.380952	0.142857	0	0	0.380952	0.0952381	0.380952	0.47619	0.0952381	0.380952	0.52381	0.52381	0.571429	0.571429	0.47619
G3-8	0.714286	0.666667	0.714286	0.809524	0.761905	0.761905	0.761905	0.809524	0.666667	0.619048	0.761905	0.666667	0.761905	0.52381	0.619048	0.619048	0.47619	0.52381	0.52381	0.52381	0.619048	0.714286	0.619048	0.666667	0.714286	0.619048	0.619048	0.47619	0.571429	0.52381	0.52381	0.047619	0.238095	0.285714	0.285714	0.428571	0.380952	0.380952	0	0.285714	0	0.428571	0.285714	0	0.47619	0.47619	0.52381	0.714286	0.52381
G3-9	0.714286	0.666667	0.714286	0.761905	0.809524	0.809524	0.809524	0.857143	0.809524	0.619048	0.761905	0.809524	0.714286	0.47619	0.571429	0.571429	0.428571	0.47619	0.47619	0.47619	0.619048	0.666667	0.571429	0.666667	0.666667	0.666667	0.619048	0.428571	0.619048	0.47619	0.571429	0.285714	0.047619	0	0.47619	0.238095	0.0952381	0.0952381	0.285714	0	0.285714	0.380952	0	0.285714	0.428571	0.428571	0.47619	0.666667	0.47619
G3-10	0.714286	0.666667	0.714286	0.809524	0.761905	0.761905	0.761905	0.809524	0.666667	0.619048	0.761905	0.666667	0.761905	0.52381	0.619048	0.619048	0.47619	0.52381	0.52381	0.52381	0.619048	0.714286	0.619048	0.666667	0.714286	0.619048	0.619048	0.47619	0.571429	0.52381	0.52381	0.047619	0.238095	0.285714	0.285714	0.428571	0.380952	0.380952	0	0.285714	0	0.428571	0.285714	0	0.47619	0.47619	0.52381	0.714286	0.52381
G3-11	0.809524	0.761905	0.761905	0.857143	0.857143	0.857143	0.857143	0.904762	0.809524	0.571429	0.761905	0.809524	0.857143	0.571429	0.666667	0.666667	0.52381	0.571429	0.571429	0.571429	0.619048	0.666667	0.714286	0.666667	0.666667	0.52381	0.619048	0.571429	0.666667	0.619048	0.619048	0.428571	0.428571	0.380952	0.619048	0.619048	0.47619	0.47619	0.428571	0.380952	0.428571	0	0.380952	0.428571	0.047619	0.047619	0.52381	0.666667	0.52381
G3-12	0.714286	0.666667	0.714286	0.761905	0.809524	0.809524	0.809524	0.857143	0.809524	0.619048	0.761905	0.809524	0.714286	0.47619	0.571429	0.571429	0.428571	0.47619	0.47619	0.47619	0.619048	0.666667	0.571429	0.666667	0.666667	0.666667	0.619048	0.428571	0.619048	0.47619	0.571429	0.285714	0.047619	0	0.47619	0.238095	0.0952381	0.0952381	0.285714	0	0.285714	0.380952	0	0.285714	0.428571	0.428571	0.47619	0.666667	0.47619
G3-13	0.714286	0.666667	0.714286	0.809524	0.761905	0.761905	0.761905	0.809524	0.666667	0.619048	0.761905	0.666667	0.761905	0.52381	0.619048	0.619048	0.47619	0.52381	0.52381	0.52381	0.619048	0.714286	0.619048	0.666667	0.714286	0.619048	0.619048	0.47619	0.571429	0.52381	0.52381	0.047619	0.238095	0.285714	0.285714	0.428571	0.380952	0.380952	0	0.285714	0	0.428571	0.285714	0	0.47619	0.47619	0.52381	0.714286	0.52381
G3-14	0.809524	0.761905	0.761905	0.857143	0.857143	0.857143	0.857143	0.904762	0.809524	0.619048	0.809524	0.809524	0.857143	0.619048	0.619048	0.619048	0.571429	0.52381	0.52381	0.52381	0.619048	0.714286	0.761905	0.666667	0.714286	0.571429	0.619048	0.619048	0.666667	0.666667	0.619048	0.47619	0.47619	0.428571	0.571429	0.666667	0.52381	0.52381	0.47619	0.428571	0.47619	0.047619	0.428571	0.47619	0	0	0.47619	0.619048	0.571429
G3-15	0.809524	0.761905	0.761905	0.857143	0.857143	0.857143	0.857143	0.904762	0.809524	0.619048	0.809524	0.809524	0.857143	0.619048	0.619048	0.619048	0.571429	0.52381	0.52381	0.52381	0.619048	0.714286	0.761905	0.666667	0.714286	0.571429	0.619048	0.619048	0.666667	0.666667	0.619048	0.47619	0.47619	0.428571	0.571429	0.666667	0.52381	0.52381	0.47619	0.428571	0.47619	0.047619	0.428571	0.47619	0	0	0.47619	0.619048	0.571429
G3-16	0.761905	0.714286	0.714286	0.714286	0.761905	0.761905	0.761905	0.809524	0.809524	0.619048	0.761905	0.809524	0.761905	0.428571	0.428571	0.428571	0.380952	0.380952	0.333333	0.333333	0.666667	0.761905	0.571429	0.714286	0.761905	0.619048	0.666667	0.428571	0.619048	0.47619	0.571429	0.52381	0.47619	0.47619	0.666667	0.666667	0.571429	0.571429	0.52381	0.47619	0.52381	0.52381	0.47619	0.52381	0.47619	0.47619	0	0.285714	0.0952381
G3-17	0.714286	0.761905	0.761905	0.809524	0.857143	0.857143	0.857143	0.857143	0.857143	0.619048	0.619048	0.809524	0.761905	0.571429	0.571429	0.571429	0.619048	0.571429	0.571429	0.571429	0.761905	0.857143	0.428571	0.619048	0.857143	0.714286	0.761905	0.619048	0.809524	0.619048	0.809524	0.714286	0.666667	0.666667	0.47619	0.47619	0.571429	0.571429	0.714286	0.666667	0.714286	0.666667	0.666667	0.714286	0.619048	0.619048	0.285714	0	0.285714
G3-18	0.714286	0.761905	0.761905	0.761905	0.809524	0.809524	0.809524	0.857143	0.857143	0.619048	0.666667	0.761905	0.714286	0.428571	0.52381	0.52381	0.380952	0.47619	0.428571	0.428571	0.714286	0.761905	0.47619	0.761905	0.761905	0.619048	0.714286	0.428571	0.666667	0.47619	0.619048	0.52381	0.47619	0.47619	0.666667	0.571429	0.47619	0.47619	0.52381	0.47619	0.52381	0.52381	0.47619	0.52381	0.571429	0.571429	0.0952381	0.285714	0
G4-1	0.714286	0.666667	0.714286	0.809524	0.761905	0.761905	0.761905	0.809524	0.761905	0.619048	0.761905	0.761905	0.809524	0.52381	0.571429	0.571429	0.47619	0.428571	0.47619	0.47619	0.571429	0.809524	0.666667	0.619048	0.809524	0.666667	0.571429	0.52381	0.571429	0.571429	0.52381	0.428571	0.47619	0.47619	0.619048	0.666667	0.571429	0.571429	0.428571	0.47619	0.428571	0.47619	0.47619	0.428571	0.47619	0.47619	0.428571	0.619048	0.47619
G4-2	0.809524	0.761905	0.809524	0.761905	0.714286	0.714286	0.714286	0.761905	0.761905	0.666667	0.809524	0.761905	0.857143	0.52381	0.571429	0.571429	0.47619	0.47619	0.47619	0.47619	0.571429	0.761905	0.761905	0.619048	0.761905	0.714286	0.571429	0.619048	0.52381	0.666667	0.47619	0.380952	0.428571	0.428571	0.571429	0.619048	0.52381	0.52381	0.380952	0.428571	0.380952	0.47619	0.428571	0.380952	0.47619	0.47619	0.52381	0.714286	0.571429
G4-3	0.857143	0.809524	0.857143	0.761905	0.714286	0.714286	0.714286	0.761905	0.761905	0.571429	0.714286	0.761905	0.809524	0.52381	0.571429	0.571429	0.47619	0.47619	0.47619	0.47619	0.619048	0.809524	0.666667	0.666667	0.809524	0.619048	0.619048	0.52381	0.571429	0.571429	0.52381	0.47619	0.52381	0.47619	0.619048	0.714286	0.571429	0.571429	0.47619	0.47619	0.47619	0.47619	0.47619	0.47619	0.47619	0.47619	0.380952	0.619048	0.428571
G4-4	0.761905	0.714286	0.714286	0.809524	0.761905	0.761905	0.761905	0.809524	0.761905	0.619048	0.761905	0.761905	0.761905	0.52381	0.571429	0.571429	0.47619	0.52381	0.47619	0.47619	0.571429	0.809524	0.666667	0.619048	0.809524	0.666667	0.571429	0.52381	0.52381	0.571429	0.47619	0.428571	0.47619	0.47619	0.619048	0.666667	0.571429	0.571429	0.428571	0.47619	0.428571	0.47619	0.47619	0.428571	0.47619	0.47619	0.333333	0.571429	0.380952
G4-5	0.857143	0.809524	0.857143	0.761905	0.714286	0.714286	0.714286	0.761905	0.761905	0.571429	0.714286	0.761905	0.809524	0.52381	0.571429	0.571429	0.47619	0.47619	0.47619	0.47619	0.619048	0.809524	0.666667	0.666667	0.809524	0.619048	0.619048	0.52381	0.571429	0.571429	0.52381	0.47619	0.52381	0.47619	0.619048	0.714286	0.571429	0.571429	0.47619	0.47619	0.47619	0.47619	0.47619	0.47619	0.47619	0.47619	0.380952	0.619048	0.428571
G4-6	0.857143	0.809524	0.857143	0.761905	0.714286	0.714286	0.714286	0.761905	0.761905	0.571429	0.714286	0.761905	0.809524	0.52381	0.571429	0.571429	0.47619	0.47619	0.47619	0.47619	0.619048	0.809524	0.666667	0.666667	0.809524	0.619048	0.619048	0.52381	0.571429	0.571429	0.52381	0.47619	0.52381	0.47619	0.619048	0.714286	0.571429	0.571429	0.47619	0.47619	0.47619	0.47619	0.47619	0.47619	0.47619	0.47619	0.380952	0.619048	0.428571
G4-7	0.857143	0.809524	0.857143	0.761905	0.714286	0.714286	0.714286	0.761905	0.761905	0.571429	0.714286	0.761905	0.809524	0.52381	0.571429	0.571429	0.47619	0.47619	0.47619	0.47619	0.619048	0.809524	0.666667	0.666667	0.809524	0.619048	0.619048	0.52381	0.571429	0.571429	0.52381	0.47619	0.52381	0.47619	0.619048	0.714286	0.571429	0.571429	0.47619	0.47619	0.47619	0.47619	0.47619	0.47619	0.47619	0.47619	0.380952	0.619048	0.428571
G4-8	0.761905	0.714286	0.714286	0.809524	0.761905	0.761905	0.761905	0.809524	0.761905	0.619048	0.761905	0.761905	0.761905	0.52381	0.571429	0.571429	0.47619	0.52381	0.47619	0.47619	0.571429	0.809524	0.666667	0.619048	0.809524	0.666667	0.571429	0.52381	0.52381	0.571429	0.47619	0.428571	0.47619	0.47619	0.619048	0.666667	0.571429	0.571429	0.428571	0.47619	0.428571	0.47619	0.47619	0.428571	0.47619	0.47619	0.333333	0.571429	0.380952
G4-9	0.761905	0.714286	0.714286	0.809524	0.761905	0.761905	0.761905	0.809524	0.761905	0.619048	0.761905	0.761905	0.761905	0.52381	0.571429	0.571429	0.47619	0.52381	0.47619	0.47619	0.571429	0.809524	0.666667	0.619048	0.809524	0.666667	0.571429	0.52381	0.52381	0.571429	0.47619	0.428571	0.47619	0.47619	0.619048	0.666667	0.571429	0.571429	0.428571	0.47619	0.428571	0.47619	0.47619	0.428571	0.47619	0.47619	0.333333	0.571429	0.380952
G4-10	0.857143	0.904762	0.904762	0.857143	0.809524	0.809524	0.809524	0.809524	0.809524	0.619048	0.571429	0.761905	0.809524	0.619048	0.666667	0.666667	0.666667	0.666667	0.666667	0.666667	0.714286	0.904762	0.47619	0.571429	0.904762	0.714286	0.714286	0.666667	0.714286	0.666667	0.714286	0.666667	0.714286	0.666667	0.428571	0.52381	0.571429	0.571429	0.666667	0.666667	0.666667	0.666667	0.666667	0.666667	0.666667	0.666667	0.571429	0.428571	0.52381
G4-11	0.857143	0.904762	0.904762	0.857143	0.809524	0.809524	0.809524	0.809524	0.809524	0.666667	0.619048	0.761905	0.809524	0.571429	0.666667	0.666667	0.619048	0.619048	0.619048	0.619048	0.666667	0.904762	0.571429	0.619048	0.904762	0.714286	0.666667	0.619048	0.619048	0.666667	0.619048	0.619048	0.666667	0.619048	0.52381	0.619048	0.52381	0.52381	0.619048	0.619048	0.619048	0.619048	0.619048	0.619048	0.619048	0.619048	0.47619	0.47619	0.428571
G4-12	0.809524	0.857143	0.857143	0.857143	0.809524	0.809524	0.809524	0.809524	0.809524	0.761905	0.714286	0.761905	0.857143	0.52381	0.666667	0.666667	0.571429	0.571429	0.571429	0.571429	0.666667	0.904762	0.666667	0.619048	0.904762	0.809524	0.666667	0.714286	0.619048	0.761905	0.571429	0.52381	0.571429	0.571429	0.52381	0.571429	0.47619	0.47619	0.52381	0.571429	0.52381	0.619048	0.571429	0.52381	0.619048	0.619048	0.619048	0.619048	0.571429
G4-13	0.761905	0.714286	0.714286	0.809524	0.761905	0.761905	0.761905	0.809524	0.761905	0.619048	0.761905	0.761905	0.761905	0.52381	0.571429	0.571429	0.47619	0.52381	0.47619	0.47619	0.619048	0.809524	0.666667	0.666667	0.809524	0.666667	0.619048	0.52381	0.571429	0.571429	0.52381	0.428571	0.47619	0.47619	0.619048	0.666667	0.571429	0.571429	0.428571	0.47619	0.428571	0.47619	0.47619	0.428571	0.47619	0.47619	0.380952	0.619048	0.428571
G4-14	0.904762	0.857143	0.904762	0.809524	0.761905	0.761905	0.761905	0.809524	0.857143	0.666667	0.809524	0.857143	0.857143	0.571429	0.619048	0.619048	0.52381	0.52381	0.52381	0.52381	0.666667	0.809524	0.714286	0.714286	0.809524	0.666667	0.666667	0.571429	0.619048	0.619048	0.571429	0.571429	0.619048	0.619048	0.761905	0.809524	0.714286	0.714286	0.571429	0.619048	0.571429	0.571429	0.619048	0.571429	0.571429	0.571429	0.52381	0.714286	0.571429
G4-15	0.809524	0.761905	0.809524	0.714286	0.666667	0.666667	0.666667	0.714286	0.714286	0.52381	0.666667	0.714286	0.761905	0.571429	0.52381	0.52381	0.52381	0.52381	0.52381	0.52381	0.571429	0.761905	0.666667	0.666667	0.761905	0.571429	0.571429	0.47619	0.52381	0.52381	0.571429	0.52381	0.571429	0.52381	0.619048	0.714286	0.619048	0.619048	0.52381	0.52381	0.52381	0.52381	0.52381	0.52381	0.52381	0.52381	0.47619	0.619048	0.52381
G4-16	0.809524	0.761905	0.809524	0.714286	0.666667	0.666667	0.666667	0.714286	0.666667	0.52381	0.666667	0.666667	0.761905	0.571429	0.52381	0.52381	0.52381	0.52381	0.52381	0.52381	0.571429	0.761905	0.666667	0.666667	0.761905	0.52381	0.571429	0.47619	0.52381	0.52381	0.571429	0.47619	0.571429	0.52381	0.571429	0.714286	0.619048	0.619048	0.47619	0.52381	0.47619	0.52381	0.52381	0.47619	0.52381	0.52381	0.47619	0.619048	0.52381
G5-1	0.571429	0.52381	0.571429	0.761905	0.714286	0.714286	0.714286	0.761905	0.666667	0.619048	0.761905	0.666667	0.714286	0.666667	0.619048	0.619048	0.619048	0.619048	0.619048	0.619048	0.428571	0.714286	0.761905	0.52381	0.714286	0.666667	0.428571	0.571429	0.428571	0.619048	0.47619	0.380952	0.47619	0.428571	0.47619	0.619048	0.52381	0.52381	0.380952	0.428571	0.380952	0.52381	0.428571	0.380952	0.52381	0.52381	0.571429	0.714286	0.619048
G5-2	0.571429	0.52381	0.571429	0.761905	0.714286	0.714286	0.714286	0.761905	0.666667	0.619048	0.761905	0.666667	0.714286	0.666667	0.619048	0.619048	0.619048	0.619048	0.619048	0.619048	0.428571	0.714286	0.761905	0.52381	0.714286	0.666667	0.428571	0.571429	0.428571	0.619048	0.47619	0.380952	0.47619	0.428571	0.47619	0.619048	0.52381	0.52381	0.380952	0.428571	0.380952	0.52381	0.428571	0.380952	0.52381	0.52381	0.571429	0.714286	0.619048
G5-3	0.571429	0.52381	0.571429	0.761905	0.714286	0.714286	0.714286	0.761905	0.666667	0.619048	0.761905	0.666667	0.714286	0.666667	0.619048	0.619048	0.619048	0.619048	0.619048	0.619048	0.428571	0.714286	0.761905	0.52381	0.714286	0.666667	0.428571	0.571429	0.428571	0.619048	0.47619	0.380952	0.47619	0.428571	0.47619	0.619048	0.52381	0.52381	0.380952	0.428571	0.380952	0.52381	0.428571	0.380952	0.52381	0.52381	0.571429	0.714286	0.619048
G5-4	0.571429	0.52381	0.571429	0.761905	0.714286	0.714286	0.714286	0.761905	0.666667	0.619048	0.761905	0.666667	0.714286	0.666667	0.619048	0.619048	0.619048	0.619048	0.619048	0.619048	0.428571	0.714286	0.761905	0.52381	0.714286	0.666667	0.428571	0.571429	0.428571	0.619048	0.47619	0.380952	0.47619	0.428571	0.47619	0.619048	0.52381	0.52381	0.380952	0.428571	0.380952	0.52381	0.428571	0.380952	0.52381	0.52381	0.571429	0.714286	0.619048
G5-5	0.571429	0.52381	0.571429	0.761905	0.714286	0.714286	0.714286	0.761905	0.666667	0.619048	0.761905	0.666667	0.714286	0.666667	0.619048	0.619048	0.619048	0.619048	0.619048	0.619048	0.428571	0.714286	0.761905	0.52381	0.714286	0.666667	0.428571	0.571429	0.428571	0.619048	0.47619	0.380952	0.47619	0.428571	0.47619	0.619048	0.52381	0.52381	0.380952	0.428571	0.380952	0.52381	0.428571	0.380952	0.52381	0.52381	0.571429	0.714286	0.619048
G5-6	0.571429	0.52381	0.571429	0.761905	0.714286	0.714286	0.714286	0.761905	0.666667	0.619048	0.761905	0.666667	0.714286	0.666667	0.619048	0.619048	0.619048	0.619048	0.619048	0.619048	0.428571	0.714286	0.761905	0.52381	0.714286	0.666667	0.428571	0.571429	0.428571	0.619048	0.47619	0.380952	0.47619	0.428571	0.47619	0.619048	0.52381	0.52381	0.380952	0.428571	0.380952	0.52381	0.428571	0.380952	0.52381	0.52381	0.571429	0.714286	0.619048
G5-7	0.619048	0.571429	0.619048	0.809524	0.761905	0.761905	0.761905	0.809524	0.761905	0.666667	0.809524	0.761905	0.761905	0.714286	0.666667	0.666667	0.666667	0.666667	0.666667	0.666667	0.380952	0.666667	0.809524	0.47619	0.666667	0.714286	0.380952	0.619048	0.428571	0.666667	0.47619	0.47619	0.52381	0.47619	0.571429	0.666667	0.571429	0.571429	0.47619	0.47619	0.47619	0.47619	0.47619	0.47619	0.47619	0.47619	0.619048	0.761905	0.666667
G5-8	0.52381	0.571429	0.619048	0.809524	0.761905	0.761905	0.761905	0.809524	0.761905	0.666667	0.714286	0.666667	0.666667	0.714286	0.666667	0.666667	0.666667	0.666667	0.666667	0.666667	0.47619	0.761905	0.714286	0.571429	0.761905	0.761905	0.47619	0.619048	0.47619	0.666667	0.52381	0.47619	0.52381	0.47619	0.47619	0.571429	0.47619	0.47619	0.47619	0.47619	0.47619	0.571429	0.47619	0.47619	0.571429	0.571429	0.619048	0.666667	0.571429
G5-9	0.571429	0.52381	0.571429	0.761905	0.714286	0.714286	0.714286	0.761905	0.666667	0.619048	0.761905	0.666667	0.714286	0.666667	0.619048	0.619048	0.619048	0.619048	0.619048	0.619048	0.428571	0.714286	0.761905	0.52381	0.714286	0.666667	0.428571	0.571429	0.428571	0.619048	0.47619	0.380952	0.47619	0.428571	0.47619	0.619048	0.52381	0.52381	0.380952	0.428571	0.380952	0.52381	0.428571	0.380952	0.52381	0.52381	0.571429	0.714286	0.619048
G5-10	0.571429	0.52381	0.571429	0.761905	0.714286	0.714286	0.714286	0.761905	0.666667	0.619048	0.761905	0.666667	0.714286	0.666667	0.619048	0.619048	0.619048	0.619048	0.619048	0.619048	0.428571	0.714286	0.761905	0.52381	0.714286	0.666667	0.428571	0.571429	0.428571	0.619048	0.47619	0.380952	0.47619	0.428571	0.47619	0.619048	0.52381	0.52381	0.380952	0.428571	0.380952	0.52381	0.428571	0.380952	0.52381	0.52381	0.571429	0.714286	0.619048
G6-1	0.666667	0.619048	0.619048	0.619048	0.666667	0.666667	0.666667	0.714286	0.666667	0.619048	0.761905	0.666667	0.666667	0.571429	0.52381	0.52381	0.52381	0.571429	0.52381	0.52381	0.619048	0.619048	0.666667	0.714286	0.619048	0.666667	0.619048	0.47619	0.47619	0.52381	0.52381	0.571429	0.619048	0.619048	0.714286	0.761905	0.714286	0.714286	0.571429	0.619048	0.571429	0.714286	0.619048	0.571429	0.714286	0.714286	0.47619	0.666667	0.52381
G6-2	0.666667	0.619048	0.619048	0.619048	0.666667	0.666667	0.666667	0.714286	0.666667	0.619048	0.761905	0.666667	0.666667	0.571429	0.52381	0.52381	0.52381	0.571429	0.52381	0.52381	0.619048	0.619048	0.666667	0.714286	0.619048	0.666667	0.619048	0.47619	0.47619	0.52381	0.52381	0.571429	0.619048	0.619048	0.714286	0.761905	0.714286	0.714286	0.571429	0.619048	0.571429	0.714286	0.619048	0.571429	0.714286	0.714286	0.47619	0.666667	0.52381
G6-3	0.666667	0.619048	0.619048	0.619048	0.666667	0.666667	0.666667	0.714286	0.666667	0.619048	0.761905	0.666667	0.666667	0.571429	0.52381	0.52381	0.52381	0.571429	0.52381	0.52381	0.619048	0.619048	0.666667	0.714286	0.619048	0.666667	0.619048	0.47619	0.47619	0.52381	0.52381	0.571429	0.619048	0.619048	0.714286	0.761905	0.714286	0.714286	0.571429	0.619048	0.571429	0.714286	0.619048	0.571429	0.714286	0.714286	0.47619	0.666667	0.52381
G6-4	0.666667	0.619048	0.619048	0.619048	0.666667	0.666667	0.666667	0.714286	0.666667	0.619048	0.761905	0.666667	0.666667	0.571429	0.52381	0.52381	0.52381	0.571429	0.52381	0.52381	0.619048	0.619048	0.666667	0.714286	0.619048	0.666667	0.619048	0.47619	0.47619	0.52381	0.52381	0.571429	0.619048	0.619048	0.714286	0.761905	0.714286	0.714286	0.571429	0.619048	0.571429	0.714286	0.619048	0.571429	0.714286	0.714286	0.47619	0.666667	0.52381
G6-5	0.714286	0.666667	0.619048	0.666667	0.714286	0.714286	0.714286	0.714286	0.666667	0.666667	0.761905	0.714286	0.714286	0.571429	0.571429	0.571429	0.571429	0.619048	0.571429	0.571429	0.666667	0.666667	0.666667	0.714286	0.666667	0.714286	0.666667	0.52381	0.52381	0.571429	0.571429	0.619048	0.666667	0.666667	0.714286	0.761905	0.714286	0.714286	0.619048	0.666667	0.619048	0.761905	0.666667	0.619048	0.761905	0.761905	0.52381	0.666667	0.571429
G6-6	0.714286	0.761905	0.714286	0.761905	0.809524	0.809524	0.809524	0.809524	0.761905	0.761905	0.714286	0.714286	0.714286	0.571429	0.666667	0.666667	0.619048	0.666667	0.619048	0.619048	0.761905	0.761905	0.52381	0.666667	0.761905	0.809524	0.761905	0.619048	0.619048	0.666667	0.619048	0.666667	0.714286	0.714286	0.571429	0.619048	0.619048	0.619048	0.666667	0.714286	0.666667	0.809524	0.714286	0.666667	0.809524	0.809524	0.571429	0.52381	0.52381
G6-7	0.761905	0.714286	0.666667	0.714286	0.761905	0.761905	0.761905	0.761905	0.714286	0.714286	0.761905	0.761905	0.761905	0.52381	0.619048	0.619048	0.571429	0.619048	0.571429	0.571429	0.714286	0.714286	0.571429	0.619048	0.714286	0.761905	0.714286	0.571429	0.571429	0.619048	0.571429	0.619048	0.666667	0.666667	0.619048	0.666667	0.666667	0.666667	0.619048	0.666667	0.619048	0.761905	0.666667	0.619048	0.761905	0.761905	0.52381	0.571429	0.571429
G6-8	0.714286	0.761905	0.761905	0.761905	0.809524	0.809524	0.809524	0.809524	0.809524	0.761905	0.761905	0.761905	0.714286	0.666667	0.714286	0.714286	0.666667	0.619048	0.666667	0.666667	0.761905	0.761905	0.619048	0.714286	0.761905	0.857143	0.761905	0.666667	0.666667	0.714286	0.666667	0.714286	0.714286	0.714286	0.666667	0.666667	0.666667	0.666667	0.714286	0.714286	0.714286	0.809524	0.714286	0.714286	0.809524	0.809524	0.619048	0.571429	0.571429
G6-9	0.666667	0.714286	0.714286	0.714286	0.761905	0.761905	0.761905	0.809524	0.761905	0.714286	0.761905	0.666667	0.666667	0.619048	0.619048	0.619048	0.571429	0.619048	0.571429	0.571429	0.714286	0.714286	0.571429	0.714286	0.714286	0.761905	0.714286	0.571429	0.571429	0.619048	0.571429	0.619048	0.666667	0.666667	0.619048	0.666667	0.666667	0.666667	0.619048	0.666667	0.619048	0.761905	0.666667	0.619048	0.761905	0.761905	0.52381	0.571429	0.47619
G6-10	0.619048	0.666667	0.714286	0.666667	0.714286	0.714286	0.714286	0.761905	0.761905	0.666667	0.714286	0.666667	0.619048	0.666667	0.619048	0.619048	0.619048	0.571429	0.619048	0.619048	0.666667	0.666667	0.666667	0.761905	0.666667	0.761905	0.666667	0.571429	0.571429	0.619048	0.619048	0.666667	0.666667	0.666667	0.714286	0.714286	0.666667	0.666667	0.666667	0.666667	0.666667	0.761905	0.666667	0.666667	0.761905	0.761905	0.571429	0.619048	0.52381
G6-11	0.761905	0.809524	0.809524	0.714286	0.761905	0.761905	0.761905	0.809524	0.857143	0.714286	0.761905	0.761905	0.761905	0.714286	0.666667	0.666667	0.666667	0.714286	0.666667	0.666667	0.666667	0.761905	0.714286	0.761905	0.761905	0.714286	0.666667	0.619048	0.52381	0.666667	0.571429	0.714286	0.714286	0.714286	0.761905	0.761905	0.714286	0.714286	0.714286	0.714286	0.714286	0.761905	0.714286	0.714286	0.761905	0.761905	0.619048	0.714286	0.571429
G7-1	0.571429	0.619048	0.666667	0.809524	0.857143	0.857143	0.857143	0.904762	0.857143	0.714286	0.761905	0.761905	0.619048	0.761905	0.666667	0.666667	0.714286	0.666667	0.666667	0.666667	0.666667	0.619048	0.761905	0.761905	0.619048	0.714286	0.666667	0.666667	0.666667	0.714286	0.714286	0.619048	0.619048	0.619048	0.619048	0.666667	0.619048	0.619048	0.619048	0.619048	0.619048	0.666667	0.619048	0.619048	0.619048	0.619048	0.47619	0.571429	0.47619
G7-2	0.666667	0.619048	0.666667	0.761905	0.809524	0.809524	0.809524	0.857143	0.809524	0.666667	0.809524	0.809524	0.714286	0.714286	0.619048	0.619048	0.666667	0.619048	0.619048	0.619048	0.619048	0.571429	0.761905	0.714286	0.571429	0.619048	0.619048	0.619048	0.619048	0.666667	0.666667	0.571429	0.571429	0.571429	0.666667	0.714286	0.666667	0.666667	0.571429	0.571429	0.571429	0.619048	0.571429	0.571429	0.571429	0.571429	0.428571	0.619048	0.52381
G7-3	0.809524	0.761905	0.761905	0.714286	0.714286	0.714286	0.714286	0.761905	0.714286	0.571429	0.714286	0.714286	0.761905	0.52381	0.52381	0.52381	0.47619	0.571429	0.52381	0.52381	0.571429	0.619048	0.571429	0.666667	0.619048	0.47619	0.571429	0.428571	0.52381	0.47619	0.571429	0.619048	0.52381	0.52381	0.809524	0.666667	0.619048	0.619048	0.619048	0.52381	0.619048	0.619048	0.52381	0.619048	0.666667	0.666667	0.47619	0.666667	0.47619
G7-4	0.714286	0.666667	0.714286	0.571429	0.666667	0.619048	0.619048	0.666667	0.714286	0.47619	0.666667	0.714286	0.714286	0.571429	0.571429	0.571429	0.52381	0.571429	0.571429	0.571429	0.666667	0.52381	0.619048	0.761905	0.52381	0.571429	0.666667	0.428571	0.619048	0.47619	0.666667	0.52381	0.52381	0.52381	0.714286	0.666667	0.619048	0.619048	0.52381	0.52381	0.52381	0.619048	0.52381	0.52381	0.666667	0.666667	0.619048	0.761905	0.619048
G7-5	0.809524	0.761905	0.761905	0.714286	0.714286	0.714286	0.714286	0.761905	0.714286	0.571429	0.714286	0.714286	0.761905	0.52381	0.52381	0.52381	0.47619	0.571429	0.52381	0.52381	0.571429	0.619048	0.571429	0.666667	0.619048	0.47619	0.571429	0.428571	0.52381	0.47619	0.571429	0.619048	0.52381	0.52381	0.809524	0.666667	0.619048	0.619048	0.619048	0.52381	0.619048	0.619048	0.52381	0.619048	0.666667	0.666667	0.47619	0.666667	0.47619
G7-6	0.761905	0.714286	0.714286	0.761905	0.761905	0.761905	0.761905	0.809524	0.714286	0.666667	0.809524	0.714286	0.761905	0.714286	0.666667	0.666667	0.666667	0.714286	0.666667	0.666667	0.52381	0.619048	0.809524	0.619048	0.619048	0.666667	0.52381	0.619048	0.47619	0.666667	0.52381	0.619048	0.714286	0.714286	0.761905	0.857143	0.809524	0.809524	0.619048	0.714286	0.619048	0.666667	0.714286	0.619048	0.666667	0.666667	0.619048	0.809524	0.666667
G7-7	0.714286	0.761905	0.761905	0.904762	0.952381	0.952381	0.952381	0.952381	0.904762	0.809524	0.761905	0.857143	0.761905	0.714286	0.761905	0.761905	0.761905	0.714286	0.714286	0.714286	0.761905	0.714286	0.619048	0.666667	0.714286	0.761905	0.761905	0.761905	0.761905	0.809524	0.761905	0.666667	0.666667	0.666667	0.52381	0.571429	0.571429	0.571429	0.666667	0.666667	0.666667	0.714286	0.666667	0.666667	0.666667	0.666667	0.571429	0.47619	0.571429
G7-8	0.761905	0.809524	0.809524	0.714286	0.809524	0.761905	0.761905	0.761905	0.809524	0.666667	0.666667	0.761905	0.761905	0.571429	0.714286	0.714286	0.619048	0.666667	0.666667	0.666667	0.809524	0.714286	0.47619	0.714286	0.714286	0.761905	0.809524	0.571429	0.761905	0.619048	0.761905	0.619048	0.619048	0.619048	0.571429	0.52381	0.52381	0.52381	0.619048	0.619048	0.619048	0.761905	0.619048	0.619048	0.809524	0.809524	0.714286	0.619048	0.619048
G7-9	0.761905	0.714286	0.761905	0.714286	0.714286	0.666667	0.666667	0.714286	0.619048	0.47619	0.666667	0.619048	0.761905	0.619048	0.619048	0.619048	0.571429	0.619048	0.619048	0.619048	0.619048	0.571429	0.666667	0.714286	0.571429	0.52381	0.619048	0.52381	0.52381	0.571429	0.571429	0.47619	0.619048	0.619048	0.666667	0.761905	0.714286	0.714286	0.47619	0.619048	0.47619	0.571429	0.619048	0.47619	0.619048	0.619048	0.571429	0.714286	0.571429
G7-10	0.809524	0.761905	0.714286	0.809524	0.857143	0.857143	0.857143	0.857143	0.761905	0.761905	0.809524	0.809524	0.809524	0.619048	0.666667	0.666667	0.666667	0.714286	0.666667	0.666667	0.619048	0.619048	0.714286	0.619048	0.619048	0.761905	0.619048	0.619048	0.571429	0.666667	0.619048	0.666667	0.714286	0.666667	0.666667	0.761905	0.666667	0.666667	0.666667	0.666667	0.666667	0.666667	0.666667	0.666667	0.666667	0.666667	0.619048	0.714286	0.666667
[truncated: 47 more columns]

## Sheet: Table S10
Table S10. Genetic distance matrix between seven populations
	G1	G2	G3	G4	G5	G6	G7
G1	0	0.469603	0.521799	0.573123	0.547013	0.535313	0.500555
G2	0.469603	0	0.356176	0.410285	0.470885	0.448615	0.34223
G3	0.521799	0.356176	0	0.346292	0.375377	0.53581	0.379768
G4	0.573123	0.410285	0.346292	0	0.417179	0.552603	0.444424
G5	0.547013	0.470885	0.375377	0.417179	0	0.510872	0.451897
G6	0.535313	0.448615	0.53581	0.552603	0.510872	0	0.426592
G7	0.500555	0.34223	0.379768	0.444424	0.451897	0.426592	0

[truncated: 1 more sheets: Table S11]
